# Supplementary material for: Direct Oral Anticoagulants Are Associated with Superior Survival Outcomes than Warfarin in Patients with Head and Neck Cancers
Source: Cancers (Basel). 2022 Jan 29;14(3):703. doi: 10.3390/cancers14030703 (PMC8833638; doi:10.3390/cancers14030703)
Supplement: Supplementary file 1 [file cancers-14-00703-s001.zip]

Archive with 1 entries (1 files):
- cancers-1549890 - sup.pdf
